# Supplementary material for: Approach for Hemolymph Collection and Biochemical Profiling of Invasive Callinectes sapidus: Methodology and Physiological Assessment
Source: Animals (Basel). 2026 Jun 18;16(12):1894. doi: 10.3390/ani16121894 (PMC13296216; doi:10.3390/ani16121894)
Supplement: Supplementary file 1 [file animals-16-01894-s001.zip]

Archive with 1 entries (1 files):
- animals-4345707-supplementary.pdf
